# Supplementary material for: Exome Sequencing Data Analysis and a Case-Control Study in Mexican Population Reveals Lipid Trait Associations of New and Known Genetic Variants in Dyslipidemia-Associated Loci
Source: Front Genet. 2022 May 20;13:807381. doi: 10.3389/fgene.2022.807381 (PMC9164108; doi:10.3389/fgene.2022.807381)
Supplement: Supplementary file 2 [file Table2.XLSX]

## Sheet: Hoja1
	CHR	MarkerName		Allele1	Consequence	OR	low_CI	upper_CI	P.value	Beta	Beta_LCI	Beta_UCI	Beta P.value	DMS		MAIS		MCDS
Trait			Gene											Freq Cases	Freq Controls	Freq Cases	Freq Controls	Freq Cases	Freq Controls
HTG	11	rs3825041	BUD13	T	Intron	1.52501	1.38193	1.66809	7.552e-09	22.2365	14.9408	29.5322	2.317e-09	0.2349	0.1538	0.2573	0.2085	0.2393	0.1677
	11	rs651821	APOA5	C	5'UTR	1.47639	1.33566	1.61712	5.702e-08	21.4017	14.1958	28.6076	5.844e-09	0.2397	0.1627	0.2615	0.2155	0.2393	0.1707
	11	rs2072560	APOA5	T	missense (E66G)	1.47757	1.33626	1.61889	6.177e-08	21.6537	14.3894	28.918	5.143e-09	0.2421	0.1716	0.2594	0.2127	0.2393	0.1646
	11	rs4520	APOC3	C	synonimous	0.735503	0.618099	0.852907	2.958e-07	-19.031	-25.2636	-12.7984	2.168e-09	0.3976	0.4985	0.3396	0.3789	0.4295	0.5076
	11	rs2070665	APOA1	A	Intron	1.41086	1.27797	1.54375	3.792e-07	17.7101	10.768	24.6522	5.727e-07	0.2762	0.1908	0.3215	0.2803	0.2521	0.1921
	11	rs5128	APOC3	G	3'UTR	1.40396	1.27245	1.53548	4.218e-07	18.3103	11.4368	25.1838	1.778e-07	0.2873	0.1982	0.3236	0.2845	0.2575	0.1982
	11	rs5104	APOA4	C	missense (S147N)	1.34219	1.21459	1.46978	6.099e-06	19.6146	12.9206	26.3086	9.292e-09	0.2968	0.2278	0.3382	0.3085	0.297	0.2256
	11	rs5092	APOA4	C	synonimous	1.33322	1.207	1.45945	8.071e-06	18.9694	12.3356	25.6032	2.088e-08	0.3075	0.2367	0.3417	0.3141	0.309	0.2376
	11	rs5070	APOA1	G	Intron	0.77608	0.654756	0.897404	4.271e-05	-15.7547	-22.2903	-9.21908	2.304e-06	0.3389	0.411	0.2971	0.3268	0.3686	0.4314
	11	rs11820589	BUD13	A	missense (P148L)	1.34851	1.19818	1.49884	5.709e-05	21.9199	14.0956	29.7442	3.997e-08	0.1921	0.1405	0.2266	0.1901	0.1795	0.1326
	11	rs10488698	BUD13	A	missense (A120C)	0.732055	0.577999	0.886111	5.804e-05	-20.978	-29.4121	-12.5439	1.088e-06	0.1365	0.1746	0.1627	0.1935	0.1293	0.1768
HTC	2	rs1367117	APOB	A	missense (T98I)	1.35717	1.23153	1.4828	1.875e-06	4.8936	2.6251	7.1621	2.357e-05	0.306	0.2517	0.326	0.2769	0.339	0.2596
	19	rs7252453	CILP2	C	synonimous	0.72957	0.578258	0.880882	4.4e-05	-5.1675	-7.83682	-2.49818	0.0001481	0.1714	0.2071	0.1207	0.1786	0.1724	0.2011
low HDL-C	11	rs17519093	BUD13	A	Intron	0.558165	0.371377	0.744953	9.581e-10	3.2887	2.45119	4.12621	1.392e-14	0.127	0.2049	0.1658	0.2576	0.148	0.1789
	11	rs10488698	BUD13	A	missense (R120C)	0.575394	0.388018	0.76277	7.343e-09	3.1193	2.27768	3.96092	3.73e-13	0.127	0.2049	0.1534	0.2328	0.148	0.1789
	16	rs1532625	CETP	T	Intron	0.718636	0.574968	0.862304	6.562e-06	2.2095	1.58524	2.83376	3.998e-12	0.3701	0.4558	0.3608	0.4356	0.4052	0.4632
	16	rs708272	CETP	G	Intron	1.32326	1.17842	1.46811	1.753e-05	-2.1243	-2.74209	-1.50651	1.595e-11	0.4847	0.447	0.4629	0.3617	0.4909	0.4526
	9	rs9282541	ABCA1	A	missense (R230C)	1.66529	1.42441	1.90618	3.34e-05	-2.5002	-3.42532	-1.57508	1.175e-07	0.1263	0.09187	0.1894	0.1004	0.1002	0.05263
	16	rs11076176	CETP	G	Intron	1.32062	1.17029	1.47095	3.641e-05	-1.8303	-3.98395	0.323348	4.794e-08	0.3898	0.3092	0.4431	0.3636	0.346	0.3263
	16	rs289714	CETP	G	Intron	1.31666	1.16672	1.4666	4.028e-05	-1.752	-3.90486	0.400864	6.539e-08	0.3942	0.3163	0.4443	0.3617	0.349	0.3316
