# Supplementary material for: Exome Sequencing Data Analysis and a Case-Control Study in Mexican Population Reveals Lipid Trait Associations of New and Known Genetic Variants in Dyslipidemia-Associated Loci
Source: Front Genet. 2022 May 20;13:807381. doi: 10.3389/fgene.2022.807381 (PMC9164108; doi:10.3389/fgene.2022.807381)
Supplement: Supplementary file 4 [file Table1.XLSX]

## Sheet: Candidate  genes
Symbol	CHR	START_GRChH37	END_GRCh37	Trait
A2ML1	12	8975216	9029383	HTC
ABCA1	9	107543286	107690436	HDL, HTC
ABCA8	17	66863427	66951533	HDL
ABCB11	2	169777290	169887834	HTC
ABCG4	11	119019749	119033374	HTC
ABCG5	2	44039610	44065958	HTC, LDL
ABCG8	2	44066102	44110127	HTC, LDL
ABO	9	136125787	136150617	HTC, LDL
ADH5	4	99992129	100009939	HDL
AKR1C4	10	5238799	5260912	HTG
AKT1	14	105235685	105262080	HDL
ALOX5	10	45869613	45941567	HDL, HTC
AMPD3	11	10471867	10529126	HDL
ANGPTL1	1	178818669	178840212	HDL
ANGPTL3	1	63063157	63071976	HTC, HTG, LDL
ANGPTL4	19	8429010	8439259	HDL
ANGPTL8	19	11350294	11352619	HDL
ANXA9	1	150954767	150968109	LDL
APOA1	11	116706466	116708666	HDL, HTC, HTG, LDL
APOA2	1	161192081	161193418	HDL, HTG
APOA4	11	116691415	116694020	HDL, HTG
APOA5	11	116660085	116663136	HDL, HTG
APOB	2	21224300	21266945	HTC, LDL
APOC3	11	116700622	116703788	HDL, HTC, HTG, LDL
APOE	19	45409005	45412652	HDL, HTC, LDL
APOH	17	64208150	64225533	LDL
ARL15	5	53179771	53606403	HDL
ASAP3	1	23755055	23810750	HTC
ATG7	3	11314009	11606126	HDL
BRAP	12	112079949	112123760	HTC, LDL
BRCA2	13	32889616	32973809	LDL
BUD13	11	116618885	116643714	HDL, HTG
CAPN3	15	42651697	42704515	HTG
CD36	7	80231503	80308593	HTG
CERS2	1	150937648	150947479	LDL
CETP	16	56995834	57017757	HDL, HTC, HTG, LDL
CILP2	19	19649073	19657468	HTC, HTG, LDL
CITED2	6	139692943	139695785	HDL
CMIP	16	81478774	81745367	HDL
CMTM6	3	32522803	32544344	HTC, LDL
COBLL1	2	165514440	165698678	HDL
CPS1	2	211342405	211543832	HDL
CSNK1G3	5	122847792	122952738	HTC, LDL
CTF1	16	30907927	30914881	HTG
CUBN	10	16865964	17171816	HTC
CYP1A1	15	75011882	75017869	HDL
CYP26A1	10	94833231	94837641	HTG
CYP7A1	8	59402736	59412722	HTC, LDL
DAGLB	7	6448746	6487643	HDL
DGAT2	11	75479777	75512581	HDL
DLG4	17	7093209	7123369	HTC, LDL
DNAH11	7	21582656	21941457	HTC, LDL
EHBP1	2	62900985	63273621	LDL
ERGIC3	20	34129777	34145405	HTC
EVI5	1	92974252	93257961	HTC
FADS1	11	61567096	61584475	HDL, HTC, HTG, LDL
FADS2	11	61583674	61634826	HDL, HTC, HTG, LDL
FADS3	11	61640997	61659017	HDL, HTC, HTG, LDL
FAM117B	2	203499691	203634480	HTC
FAM13A	4	89647104	89978336	HDL
FN1	2	216225162	216300793	LDL
FRK	6	116252311	116382054	HTC, LDL
FRMD5	15	44162958	44487492	HTG
FTO	16	53737874	54155853	HDL, HTC
GALNT2	1	230193535	230417876	HDL, HTC
GCK	7	44182811	44229038	HTG
GCKR	2	27719705	27746550	HTG
GPAM	10	113909621	113943537	HTC, LDL
GPR146	7	1084181	1098905	HTC
GSK3B	3	119540801	119813264	HDL
HAS1	19	52216364	52227245	HDL
HBS1L	6	135281516	135376036	HTC
HDGF	1	156711900	156722240	HDL
HFE	6	26087508	26095469	HTC, LDL
HLA-B	6	2615167	31324956	HTC, LDL
HMGCR	5	74632992	74657941	HTC, LDL
HNF1A	12	121416370	121440314	HTC, LDL
HNF4A	20	42984440	43061485	HDL, HTC
HPR	16	72097124	72111145	HTC, LDL
IKZF1	7	50343678	50472798	HDL
INSIG2	2	118845993	118868573	HTC, LDL
INSR	19	7112265	7294425	HTG
IRF2BP2	1	234740014	234745271	HTC, LDL
IRS1	2	227596032	227663506	HDL, HTC
JMJD1C	10	64926980	65028983	HTG
KAT5	11	65479472	65487077	HDL
KCNK17	6	39266776	39282237	HTC
KLF14	7	130417381	130418860	HDL
KLF4	9	110247132	110252050	HTC
KLHL8	4	88081255	88141770	HTG
LACTB	15	63413998	63434260	HDL
LCAT	16	67973786	67978015	HDL
LDLR	19	11200037	11244505	HTC, LDL
LDLRAP1	1	25870075	25895377	HTC, LDL
LILRA3	19	54799849	54804265	HDL
LIPC	15	58724189	58862043	HDL, HTC, HTG
LIPG	18	47088400	47125554	HDL, HTC
LPA	6	160952514	161085291	HTC, LDL
LPL	8	19796763	19824770	HDL, HTC
LRP1	12	57522281	57607125	HDL, HTC
LRP4	11	46878267	46940101	HDL
LRPAP1	4	3505323	3534149	HTC, HTG, LDL
MAFB	20	39314487	39317876	HTC, LDL
MAMSTR	19	49215978	49222982	HTC
MAP3K1	5	56111375	56191978	HTG
MARCH8	10	45950032	46090354	HDL, HTC
MC4R	18	58038294	58040008	HDL
MET	7	116312249	116438440	HTG
MLXIPL	7	73007523	73038873	HDL, HTC
MOGAT2	11	75428882	75443997	HDL
MARC1	1	220960254	220993001	HTC
MPP3	17	41878166	41910562	HTG
MSL2	3	135867758	135915177	HTG
MTMR3	22	30279157	30426857	LDL
MVK	12	110011499	110035930	HDL
MYLIP	6	16129316	16148478	HTC, LDL
NAT2	8	18248791	18258725	HTG
NPC1L1	7	44552134	44580914	HTC, LDL
NR0B2	1	27237979	27240466	HDL,HTG, LDL
NR1H2	19	50879713	50886285	HDL, HTG
NR1H3	11	47269850	47290584	HDL, HTG
NYNRIN	14	24868208	24888489	LDL
OR4C46	11	51515281	51516211	HDL
OSBPL7	17	45884737	45899160	HTC, LDL
PABPC4	1	40026484	40042521	HDL
PCCB	3	135969166	136049013	HDL, HTG
PCSK9	1	55505894	55530526	HTC, LDL
PDE3A	12	20522178	20837041	HDL
PDXDC1	16	15068591	15233267	HTG
PEPD	19	33877854	34012799	HDL, HTC
PGS1	17	76374698	76420740	HDL
PHC1	12	9067104	9094060	HTC
PHLDB1	11	118477212	118528748	HTC
PIGV	1	27114453	27124894	HDL,HTG, LDL
PINX1	8	10622470	10697409	HTG
PLA2G6	22	38507501	38577837	HTG
PLEC	8	144989314	145050913	HTC, LDL
PLTP	20	44527258	44541003	HDL, HTC
PMVK	1	154897207	154909484	HDL
PNPLA3	22	44319618	44343448	HTC, LDL
PPARA	22	46546436	46639653	HTC, LDL
PPP1R3B	8	8993763	9009152	HDL, HTC, LDL
PXK	3	58318616	58411854	HTC
RAB3GAP1	2	135809834	135928279	HTC
RAF1	3	12625099	12705700	HTC
RBM5	3	50126340	50156397	HDL
RSPO3	6	127439815	127520626	HDL, HTG
SBNO1	12	123773655	123849756	HDL
SCARB1	12	125261402	125348410	HDL
SETD2	3	47057897	47205467	HDL
SLC16A11	17	6944940	6947236	HTC
SLC16A13	17	6939393	6943440	HTC
SLC39A8	4	103172197	103266639	HDL
SNX13	7	17830384	17980131	HDL
SNX5	20	17922239	17949634	LDL
SORT1	1	109852196	109940540	HTC, LDL
SOX17	8	55370494	55373452	HTC, LDL
SPTLC3	20	12989601	13149750	LDL
SPTY2D1	11	18627949	18655889	HTC
ST3GAL4	11	126225539	126284536	HTC, LDL
STAB1	3	52529353	52558511	HDL
STARD3	17	37793332	37820454	HDL
TIMD4	5	156346292	156390266	HTC, HTG, LDL
TMEM176A	7	150497856	150502206	HDL
TOM1	22	35695267	35743987	HTC
TOP1	20	39657461	39753126	HTC, LDL
TRIB1	8	126442599	126450647	HDL, HTC, HTG, LDL
TRPS1	8	116420723	116681255	HDL
TTC39B	9	15170841	15307358	HDL, HTC
UBASH3B	11	122526429	122685181	HDL, HTC
UBE2L3	22	21903735	21978323	HDL
UGT1A1	2	234668918	234681945	HTC, LDL
VEGFA	6	43737945	43754223	HDL, HTC
VIM	10	17270239	17279592	HTC
VLDLR	9	2621786	2660056	HTC, LDL
ZNF648	1	182023704	182030847	HDL
ZNF664	12	124457761	124499986	HDL
HDL: high density lipoprotein; HTC: hypercholesterolemia; HTG: hypertriglyceridemia; LDL: low density lipoprotein
